# Supplementary material for: Prioritizing genes of potential relevance to diseases affected by sex hormones: an example of Myasthenia Gravis
Source: BMC Genomics. 2008 Oct 13;9:481. doi: 10.1186/1471-2164-9-481 (PMC2592250; doi:10.1186/1471-2164-9-481)
Supplement: Additional File 1 — Supplementary Tables – Supplementary tables and lists supporting the analysis. These are the supplementary tables provided in the excel format with .xls extension. [file 1471-2164-9-481-S2.xls]

## Sheet: Table_S1
Information reated with all the genes
Rank	Gene_symbol	Internal_Index Number	Score	anion-cation_symporter_activity	antigen_presentation	antigen_processing	cellular-defence-response	detection_of_pest_pathogen_or_parasite	detection_of-biotic-stimulus	detection_of-external_stimuli	immune_response	immunological_synapse	MHC_classI_protein_binding	MHC_classI_receptor_activity	MHC_classII_receptor_activity	MHC_protein_binding	peptide-antigen_transporting_ATPase_activity	protein_metabolism	regulation_of-programmed_cell_death	response-to_pest_pathogen_or_parasite	transcription-factor_activity	tumor_necrosis_factor_receptor_binding	predicted_ERE_3000_200	Merouna_et_al	seronegative_human	seropositive-high	seropositive-low	ERtargetDB_ChIP-on-chip	ERtargetDB_microarray	ERtargetDB_predicted	KBERG_genes	muscle_eVOC	thymus_eVOC
1	HLA-G	152	95	0	1	1	1	1	1	1	1	1	0	1	0	0	0	0	0	1	0	0	1	0	0	0	1	0	0	0	0	1	1
2	TAP2	243	87	0	1	1	1	0	0	0	1	0	1	0	0	1	1	1	0	1	0	0	1	0	0	0	1	0	0	0	0	1	1
3	HLA-DRB1	149	84	0	1	1	0	1	1	1	1	0	0	1	1	0	0	0	0	1	0	0	0	0	0	0	0	0	0	0	1	1	1
4	HLA-DMB	138	79	0	1	1	0	1	1	1	1	0	0	1	1	0	0	0	0	1	0	0	0	0	1	0	0	0	0	0	0	1	1
5	HLA-DPB1	142	74	0	1	1	0	1	1	1	1	0	0	1	1	0	0	0	0	1	0	0	0	0	0	0	0	0	0	0	0	1	1
6	MICA	182	73	0	1	1	1	0	0	0	1	1	0	1	0	0	0	0	0	1	0	0	0	0	1	1	1	0	0	0	0	1	1
7	TAPBP	244	71	0	0	1	0	0	0	0	1	0	1	0	0	1	1	1	0	0	0	0	1	0	0	1	0	0	0	1	0	1	1
8	TUBB	258	70	0	0	0	0	0	0	0	0	0	1	0	0	1	0	1	1	0	0	0	1	0	0	1	1	0	0	1	1	1	1
9	HLA-B	136	68	0	1	1	0	0	0	0	1	1	0	1	1	0	0	0	0	0	0	0	1	0	0	1	1	0	0	0	0	1	1
10	HLA-E	150	58	0	1	1	0	0	0	0	1	1	0	1	0	0	0	0	0	0	0	0	1	0	0	0	0	0	0	1	0	1	1
11	C2	25	57	0	0	0	1	0	0	0	1	0	0	0	0	0	0	1	0	1	0	0	1	1	1	0	1	0	0	0	0	1	1
12	HLA-DOB	140	56	0	1	1	0	0	0	0	1	0	0	1	1	0	0	0	0	0	0	0	0	1	1	0	1	0	0	0	0	1	0
13	HFE	80	56	0	1	1	0	0	0	0	1	1	0	1	0	0	0	1	0	0	0	0	0	0	0	0	0	0	0	1	0	0	0
14	CFB	45	56	0	0	0	0	0	0	0	1	0	0	0	0	0	0	1	0	1	0	0	1	0	1	1	1	0	0	1	0	1	0
15	HLA-C	137	55	0	1	1	0	0	0	0	1	1	0	1	1	0	0	0	0	0	0	0	0	1	0	0	0	0	0	0	0	1	1
16	HLA-A	135	50	0	1	1	0	0	0	0	1	1	0	1	0	0	0	0	0	0	0	0	1	0	0	0	0	0	0	0	0	1	1
17	HLA-F	151	49	0	1	1	0	0	0	0	1	1	0	1	0	0	0	0	0	0	0	0	1	0	0	0	0	0	0	0	0	1	0
18	HLA-DOA	139	49	0	1	1	0	0	0	0	1	0	0	0	1	0	0	0	0	0	0	0	0	0	1	1	1	0	0	0	0	1	1
19	MICB	183	48	0	1	0	1	0	0	0	1	1	0	1	0	0	0	0	0	1	0	0	0	0	0	0	0	0	0	0	0	0	0
20	HLA-DQB1	146	47	0	1	1	0	0	0	0	1	0	0	1	1	0	0	0	0	0	0	0	0	1	0	0	0	0	0	0	0	1	1
21	HLA-DPA1	141	44	0	1	1	0	0	0	0	1	0	0	0	1	0	0	0	0	0	0	0	0	0	0	1	1	0	0	0	0	1	1
22	UBD	260	43	0	0	0	0	0	0	0	1	0	0	0	0	0	0	1	0	1	0	0	1	1	0	0	1	0	0	0	0	1	0
23	TUBB2C	259	43	0	0	0	0	0	0	0	0	0	1	0	0	1	0	1	1	0	0	0	0	0	0	1	1	0	0	0	0	1	0
24	TNF	247	42	0	0	0	0	0	0	0	1	0	0	0	0	0	0	0	1	1	0	1	0	0	1	0	1	0	0	0	0	0	0
25	HLA-DQB2	147	40	0	1	1	0	0	0	0	1	0	0	1	1	0	0	0	0	0	0	0	0	0	0	0	0	0	0	0	0	0	0
26	FLJ45422	65	40	0	1	1	0	0	0	0	1	1	0	1	0	0	0	0	0	0	0	0	0	0	0	0	0	0	0	0	0	0	0
27	HLA-DQA1	144	39	0	1	1	0	0	0	0	1	0	0	0	1	0	0	0	0	0	0	0	0	1	0	0	0	0	0	0	0	1	1
28	CYP21A2	53	38	0	0	0	0	0	0	0	0	0	0	0	0	0	0	0	0	0	0	0	1	1	1	1	1	0	0	1	0	1	1
29	STK19	240	36	0	0	0	0	0	0	0	0	0	0	0	0	0	0	1	0	0	0	0	1	0	1	1	0	0	0	1	0	1	1
30	HLA-DRA	148	34	0	1	1	0	0	0	0	1	0	0	0	1	0	0	0	0	0	0	0	0	0	0	0	0	0	0	0	0	1	1
31	ABCF1	1	34	0	0	0	0	0	0	0	1	0	0	0	0	0	0	1	0	1	0	0	1	0	0	0	0	0	0	0	0	1	1
32	VARS	261	33	0	0	0	0	0	0	0	0	0	0	0	0	0	0	1	0	0	0	0	0	0	0	1	0	0	0	1	1	1	1
33	LOC554223	168	33	0	1	0	0	0	0	0	1	1	0	1	0	0	0	0	0	0	0	0	0	0	0	0	0	0	0	0	0	0	1
34	HLA-DQA2	145	33	0	1	1	0	0	0	0	1	0	0	0	1	0	0	0	0	0	0	0	0	0	0	0	0	0	0	0	0	1	0
35	LTA	172	32	0	0	0	0	0	0	0	1	0	0	0	0	0	0	0	1	0	0	1	1	0	0	0	0	0	0	0	0	0	0
36	TCF19	245	31	0	0	0	0	0	0	0	0	0	0	0	0	0	0	0	0	0	1	0	1	0	1	0	0	0	0	1	0	1	1
37	BAK1	10	30	0	0	0	0	0	0	0	0	0	0	0	0	0	0	0	1	0	0	0	0	0	0	0	1	0	1	0	1	1	1
38	PRSS16	217	29	0	0	0	0	0	0	0	0	0	0	0	0	0	0	1	0	0	0	0	0	1	1	1	1	0	0	0	0	0	1
39	IER3	158	29	0	0	0	0	0	0	0	0	0	0	0	0	0	0	0	1	0	0	0	0	0	0	1	0	0	1	0	1	1	0
40	HSPA1A	155	28	0	0	0	0	0	0	0	0	0	0	0	0	0	0	1	1	0	0	0	0	0	0	0	0	0	0	0	1	1	1
41	DDR1	57	28	0	0	0	0	0	0	0	0	0	0	0	0	0	0	1	0	0	0	0	1	0	0	1	0	0	1	0	0	1	1
42	RXRB	230	26	0	0	0	0	0	0	0	0	0	0	0	0	0	0	0	0	0	1	0	1	0	0	0	0	0	0	1	0	1	1
43	PSMB9	219	26	0	0	0	0	0	0	0	1	0	0	0	0	0	0	1	0	0	0	0	1	0	0	0	0	0	0	0	0	1	1
44	PHF1	210	26	0	0	0	0	0	0	0	0	0	0	0	0	0	0	0	0	0	1	0	1	0	0	0	0	0	0	1	0	1	1
45	HSPA1B	156	26	0	0	0	0	0	0	0	0	0	0	0	0	0	0	1	1	0	0	0	1	0	0	0	0	0	0	0	0	1	1
46	AIF1	5	26	0	0	0	0	0	0	0	1	0	0	0	0	0	0	0	0	1	0	0	1	0	0	0	0	0	0	0	0	1	1
47	PPP1R10	212	25	0	0	0	0	0	0	0	0	0	0	0	0	0	0	0	0	0	0	0	1	0	1	1	1	0	0	0	0	1	1
48	ITPR3	160	25	0	0	0	0	0	0	0	0	0	0	0	0	0	0	0	0	0	0	0	1	0	1	1	1	0	0	0	0	1	1
49	HIST1H1E	85	25	0	0	0	0	0	0	0	0	0	0	0	0	0	0	1	0	0	0	0	1	0	0	0	0	0	0	1	0	0	1
50	DCDC2	55	25	0	0	0	1	0	0	0	1	0	0	0	0	0	0	0	0	1	0	0	0	0	0	0	0	0	0	0	0	1	0
51	ZNF193	274	24	0	0	0	0	0	0	0	0	0	0	0	0	0	0	0	0	0	1	0	0	0	1	1	1	0	0	0	0	1	0
52	TRIM15	250	24	0	0	0	0	0	0	0	0	0	0	0	0	0	0	1	0	0	1	0	1	0	0	0	0	0	0	0	0	0	0
53	PPT2	214	24	0	0	0	0	0	0	0	0	0	0	0	0	0	0	1	0	0	0	0	0	0	1	1	1	0	0	0	0	1	0
54	NCR3	189	24	0	0	0	1	0	0	0	1	0	0	0	0	0	0	0	0	1	0	0	0	0	0	0	0	0	0	0	0	0	0
55	LY6G5C	175	24	0	0	0	0	0	0	0	0	0	0	0	0	0	0	0	0	0	0	0	0	0	1	1	1	0	0	1	0	0	1
56	TRIM26	251	23	0	0	0	0	0	0	0	0	0	0	0	0	0	0	1	0	0	0	0	0	0	1	0	0	0	0	1	0	1	1
57	SLC17A3	236	23	1	0	0	0	0	0	0	0	0	0	0	0	0	0	0	0	0	0	0	0	0	1	1	1	0	0	0	0	0	0
58	MLN	184	23	0	0	0	0	0	0	0	0	0	0	0	0	0	0	0	0	0	0	0	1	0	1	1	1	0	0	0	0	0	0
59	GRM4	74	23	0	0	0	0	0	0	0	0	0	0	0	0	0	0	0	0	0	0	0	1	0	1	1	1	0	0	0	0	0	0
60	AGPAT1	4	23	0	0	0	0	0	0	0	0	0	0	0	0	0	0	0	0	0	0	0	1	0	1	0	0	0	0	1	0	1	1
61	TRIM38	254	22	0	0	0	0	0	0	0	0	0	0	0	0	0	0	1	0	0	0	0	1	0	0	0	1	0	0	0	0	1	0
62	LTB	173	22	0	0	0	0	0	0	0	1	0	0	0	0	0	0	0	0	0	0	1	0	0	0	0	1	0	0	0	0	0	1
63	COL11A2	49	22	0	0	0	0	0	0	0	0	0	0	0	0	0	0	0	0	0	0	0	1	0	0	1	0	0	0	1	0	1	0
64	TRIM27	252	20	0	0	0	0	0	0	0	0	0	0	0	0	0	0	0	0	0	0	0	1	0	1	0	0	0	1	0	0	1	1
65	PRR3	215	20	0	0	0	0	0	0	0	0	0	0	0	0	0	0	0	0	0	0	0	1	0	0	0	0	0	0	0	1	1	1
66	NOTCH4	192	20	0	0	0	0	0	0	0	0	0	0	0	0	0	0	0	0	0	0	0	1	0	1	0	1	0	0	0	0	1	1
67	FLOT1	66	20	0	0	0	0	0	0	0	0	0	0	0	0	0	0	0	0	0	0	0	1	0	1	1	0	0	0	0	0	1	1
68	BTN2A1	18	20	0	0	0	0	0	0	0	0	0	0	0	0	0	0	0	0	0	0	0	1	0	0	1	1	0	0	0	0	1	1
69	BRD2	16	20	0	0	0	0	0	0	0	0	0	0	0	0	0	0	0	0	0	0	0	0	0	1	0	1	0	0	1	0	1	1
70	ALDH5A1	6	20	0	0	0	0	0	0	0	0	0	0	0	0	0	0	0	0	0	0	0	1	1	1	0	0	0	0	0	0	1	1
71	ZNF187	272	19	0	0	0	0	0	0	0	0	0	0	0	0	0	0	0	0	0	1	0	0	0	0	1	1	0	0	0	0	1	0
72	LST1	171	19	0	0	0	0	0	0	0	1	0	0	0	0	0	0	0	0	0	0	0	0	0	0	1	1	0	0	0	0	1	0
73	TAP1	242	18	0	0	0	0	0	0	0	1	0	0	0	0	0	0	0	0	0	0	0	1	0	0	0	0	0	0	0	0	1	1
74	RPS18	229	18	0	0	0	0	0	0	0	0	0	0	0	0	0	0	1	0	0	0	0	1	0	0	0	0	0	0	0	0	1	1
75	PSMB8	218	18	0	0	0	0	0	0	0	1	0	0	0	0	0	0	1	0	0	0	0	0	0	0	0	0	0	0	0	0	1	1
76	PFDN6	208	18	0	0	0	0	0	0	0	0	0	0	0	0	0	0	1	0	0	0	0	1	0	0	0	0	0	0	0	0	1	1
77	MRPS18B	186	18	0	0	0	0	0	0	0	0	0	0	0	0	0	0	1	0	0	0	0	1	0	0	0	0	0	0	0	0	1	1
78	HIST1H4C	125	18	0	0	0	0	0	0	0	0	0	0	0	0	0	0	1	0	0	0	0	0	0	0	0	0	0	0	0	1	0	0
79	HIST1H2BB	99	18	0	0	0	0	0	0	0	0	0	0	0	0	0	0	1	0	0	0	0	1	0	0	0	0	0	0	0	0	1	1
80	C6orf134	30	18	0	0	0	0	0	0	0	0	0	0	0	0	0	0	0	0	0	0	0	1	0	0	0	0	0	0	1	0	1	1
81	C4A	26	18	0	0	0	0	0	0	0	1	0	0	0	0	0	0	0	0	1	0	0	0	0	0	0	0	0	0	0	0	1	1
82	BAT3	13	18	0	0	0	0	0	0	0	0	0	0	0	0	0	0	1	0	0	0	0	1	0	0	0	0	0	0	0	0	1	1
83	ZNRD1	280	17	0	0	0	0	0	0	0	0	0	0	0	0	0	0	0	0	0	1	0	1	0	0	0	0	0	0	0	0	1	0
84	ZNF323	277	17	0	0	0	0	0	0	0	0	0	0	0	0	0	0	0	0	0	1	0	1	0	0	0	0	0	0	0	0	1	0
85	WDR46	264	17	0	0	0	0	0	0	0	0	0	0	0	0	0	0	0	0	0	0	0	0	0	1	1	1	0	0	0	0	1	1
86	SLC39A7	238	17	0	0	0	0	0	0	0	0	0	0	0	0	0	0	0	0	0	0	0	1	0	0	0	0	0	0	1	0	1	0
87	MSH5	188	17	0	0	0	0	0	0	0	0	0	0	0	0	0	0	0	0	0	0	0	1	0	0	0	0	0	0	1	0	1	0
88	IHPK3	159	17	0	0	0	0	0	0	0	0	0	0	0	0	0	0	1	0	0	0	0	1	0	0	0	0	0	0	0	0	1	0
89	HMGN4	153	17	0	0	0	0	0	0	0	0	0	0	0	0	0	0	0	0	0	0	0	0	0	1	1	1	0	0	0	0	1	1
90	HIST1H4E	127	17	0	0	0	0	0	0	0	0	0	0	0	0	0	0	1	0	0	0	0	1	0	0	0	0	0	0	0	0	0	1
91	HIST1H3D	116	17	0	0	0	0	0	0	0	0	0	0	0	0	0	0	1	0	0	0	0	1	0	0	0	0	0	0	0	0	0	1
92	HIST1H2BK	108	17	0	0	0	0	0	0	0	0	0	0	0	0	0	0	1	0	0	0	0	0	0	0	0	0	0	0	1	0	1	0
93	HIST1H2AH	93	17	0	0	0	0	0	0	0	0	0	0	0	0	0	0	1	0	0	0	0	1	0	0	0	0	0	0	0	0	0	1
94	GABBR1	67	17	0	0	0	0	0	0	0	0	0	0	0	0	0	0	0	0	0	0	0	1	0	0	0	0	0	0	1	0	1	0
95	DDAH2	56	17	0	0	0	0	0	0	0	0	0	0	0	0	0	0	0	1	0	0	0	0	0	0	0	0	0	0	1	0	1	0
96	CREBL1	50	17	0	0	0	0	0	0	0	0	0	0	0	0	0	0	0	0	0	1	0	1	0	0	0	0	0	0	0	0	1	0
97	POU5F1	211	16	0	0	0	0	0	0	0	0	0	0	0	0	0	0	0	0	0	1	0	1	0	0	0	0	0	0	0	0	0	0
98	HIST1H4L	134	16	0	0	0	0	0	0	0	0	0	0	0	0	0	0	1	0	0	0	0	1	0	0	0	0	0	0	0	0	0	0
99	HIST1H4G	129	16	0	0	0	0	0	0	0	0	0	0	0	0	0	0	1	0	0	0	0	1	0	0	0	0	0	0	0	0	0	0
100	HIST1H4A	123	16	0	0	0	0	0	0	0	0	0	0	0	0	0	0	1	0	0	0	0	1	0	0	0	0	0	0	0	0	0	0
101	HIST1H3J	122	16	0	0	0	0	0	0	0	0	0	0	0	0	0	0	1	0	0	0	0	1	0	0	0	0	0	0	0	0	0	0
102	HIST1H3E	117	16	0	0	0	0	0	0	0	0	0	0	0	0	0	0	1	0	0	0	0	1	0	0	0	0	0	0	0	0	0	0
103	HIST1H3B	114	16	0	0	0	0	0	0	0	0	0	0	0	0	0	0	1	0	0	0	0	1	0	0	0	0	0	0	0	0	0	0
104	HIST1H2BG	104	16	0	0	0	0	0	0	0	0	0	0	0	0	0	0	1	0	0	0	0	0	0	0	0	0	1	0	0	0	0	0
105	HIST1H2BF	103	16	0	0	0	0	0	0	0	0	0	0	0	0	0	0	1	0	0	0	0	1	0	0	0	0	0	0	0	0	0	0
106	HIST1H2AM	97	16	0	0	0	0	0	0	0	0	0	0	0	0	0	0	1	0	0	0	0	1	0	0	0	0	0	0	0	0	0	0
107	HIST1H2AB	88	16	0	0	0	0	0	0	0	0	0	0	0	0	0	0	1	0	0	0	0	1	0	0	0	0	0	0	0	0	0	0
108	HIST1H1B	82	16	0	0	0	0	0	0	0	0	0	0	0	0	0	0	1	0	0	0	0	1	0	0	0	0	0	0	0	0	0	0
109	BTN3A3	23	16	0	0	0	0	0	0	0	0	0	0	0	0	0	0	0	0	0	0	0	0	0	1	1	1	0	0	0	0	1	0
110	AGER	3	16	0	0	0	0	0	0	0	1	0	0	0	0	0	0	0	0	1	0	0	0	0	0	0	0	0	0	0	0	0	0
111	GNL1	69	15	0	0	0	0	0	0	0	0	0	0	0	0	0	0	0	0	0	0	0	1	0	0	1	0	0	0	0	0	1	1
112	EHMT2	62	15	0	0	0	0	0	0	0	0	0	0	0	0	0	0	0	0	0	0	0	1	0	0	0	1	0	0	0	0	1	1
113	BTN3A2	22	15	0	0	0	0	0	0	0	0	0	0	0	0	0	0	0	0	0	0	0	1	0	1	0	0	0	0	0	0	1	1
114	RDBP	223	14	0	0	0	0	0	0	0	0	0	0	0	0	0	0	0	0	0	0	0	1	0	0	0	1	0	0	0	0	1	0
115	CDSN	44	14	0	0	0	0	0	0	0	0	0	0	0	0	0	0	0	0	0	0	0	0	0	0	0	1	0	0	1	0	1	0
116	MOG	185	13	0	0	0	0	0	0	0	0	0	0	0	0	0	0	0	0	0	0	0	1	0	1	0	0	0	0	0	0	0	0
117	KIFC1	164	12	0	0	0	0	0	0	0	0	0	0	0	0	0	0	0	0	0	0	0	0	0	0	0	0	0	0	0	1	1	1
118	CSNK2B	51	12	0	0	0	0	0	0	0	0	0	0	0	0	0	0	0	0	0	0	0	0	0	0	1	1	0	0	0	0	1	1
119	ZNF184	271	11	0	0	0	0	0	0	0	0	0	0	0	0	0	0	0	0	0	0	0	0	0	0	1	1	0	0	0	0	1	0
120	ZSCAN16	282	10	0	0	0	0	0	0	0	0	0	0	0	0	0	0	0	0	0	0	0	0	0	0	1	1	0	0	0	0	0	0
121	VPS52	263	10	0	0	0	0	0	0	0	0	0	0	0	0	0	0	0	0	0	0	0	1	0	0	0	0	0	0	0	0	1	1
122	SKIV2L	233	10	0	0	0	0	0	0	0	0	0	0	0	0	0	0	1	0	0	0	0	0	0	0	0	0	0	0	0	0	1	1
123	SCGN	231	10	0	0	0	0	0	0	0	0	0	0	0	0	0	0	0	0	0	0	0	0	0	1	0	1	0	0	0	0	0	0
124	RGL2	224	10	0	0	0	0	0	0	0	0	0	0	0	0	0	0	0	0	0	0	0	1	0	0	0	0	0	0	0	0	1	1
125	PSORS1C2	221	10	0	0	0	0	0	0	0	0	0	0	0	0	0	0	0	0	0	0	0	0	0	1	0	1	0	0	0	0	0	0
126	PSORS1C1	220	10	0	0	0	0	0	0	0	0	0	0	0	0	0	0	0	0	0	0	0	1	0	0	0	0	0	0	0	0	1	1
127	PBX2	207	10	0	0	0	0	0	0	0	0	0	0	0	0	0	0	0	0	0	1	0	0	0	0	0	0	0	0	0	0	1	1
128	LEMD2	165	10	0	0	0	0	0	0	0	0	0	0	0	0	0	0	0	0	0	0	0	1	0	0	0	0	0	0	0	0	1	1
129	KIAA1949	163	10	0	0	0	0	0	0	0	0	0	0	0	0	0	0	0	0	0	0	0	1	0	0	0	0	0	0	0	0	1	1
130	HIST1H2AC	89	10	0	0	0	0	0	0	0	0	0	0	0	0	0	0	1	0	0	0	0	0	0	0	0	0	0	0	0	0	1	1
131	HCP5	79	10	0	0	0	0	0	0	0	0	0	0	0	0	0	0	0	0	0	0	0	1	0	0	0	0	0	0	0	0	1	1
132	HCG9	78	10	0	0	0	0	0	0	0	0	0	0	0	0	0	0	0	0	0	0	0	1	0	0	0	0	0	0	0	0	1	1
133	GTF2H4	75	10	0	0	0	0	0	0	0	0	0	0	0	0	0	0	0	0	0	1	0	0	0	0	0	0	0	0	0	0	1	1
134	GPSM3	71	10	0	0	0	0	0	0	0	1	0	0	0	0	0	0	0	0	0	0	0	0	0	0	0	0	0	0	0	0	1	1
135	GMNN	68	10	0	0	0	0	0	0	0	0	0	0	0	0	0	0	0	0	0	0	0	0	0	0	0	0	0	0	1	0	1	1
136	DHX16	58	10	0	0	0	0	0	0	0	0	0	0	0	0	0	0	0	0	0	0	0	1	0	0	0	0	0	0	0	0	1	1
137	CLIC1	47	10	0	0	0	0	0	0	0	0	0	0	0	0	0	0	0	0	0	0	0	0	0	0	0	0	0	0	1	0	1	1
138	BAT2	12	10	0	0	0	0	0	0	0	0	0	0	0	0	0	0	0	0	0	0	0	1	0	0	0	0	0	0	0	0	1	1
139	ZNF452	279	9	0	0	0	0	0	0	0	0	0	0	0	0	0	0	0	0	0	1	0	0	0	0	0	0	0	0	0	0	1	0
140	ZNF390	278	9	0	0	0	0	0	0	0	0	0	0	0	0	0	0	0	0	0	1	0	0	0	0	0	0	0	0	0	0	1	0
141	ZNF192	273	9	0	0	0	0	0	0	0	0	0	0	0	0	0	0	0	0	0	1	0	0	0	0	0	0	0	0	0	0	1	0
142	TRIM39	255	9	0	0	0	0	0	0	0	0	0	0	0	0	0	0	1	0	0	0	0	0	0	0	0	0	0	0	0	0	1	0
143	TNXB	248	9	0	0	0	0	0	0	0	0	0	0	0	0	0	0	0	0	0	0	0	1	0	0	0	0	0	0	0	0	1	0
144	THEM2	246	9	0	0	0	0	0	0	0	0	0	0	0	0	0	0	0	0	0	0	0	0	0	0	0	0	0	0	1	0	1	0
145	SYNGAP1	241	9	0	0	0	0	0	0	0	0	0	0	0	0	0	0	0	0	0	0	0	1	0	0	0	0	0	0	0	0	1	0
146	SLC44A4	239	9	0	0	0	0	0	0	0	0	0	0	0	0	0	0	0	0	0	0	0	1	0	0	0	0	0	0	0	0	1	0
147	RNF5	227	9	0	0	0	0	0	0	0	0	0	0	0	0	0	0	1	0	0	0	0	0	0	0	0	0	0	0	0	0	1	0
148	RNF39	226	9	0	0	0	0	0	0	0	0	0	0	0	0	0	0	1	0	0	0	0	0	0	0	0	0	0	0	0	0	1	0
149	RAGE	222	9	0	0	0	0	0	0	0	0	0	0	0	0	0	0	1	0	0	0	0	0	0	0	0	0	0	0	0	0	1	0
150	PGBD1	209	9	0	0	0	0	0	0	0	0	0	0	0	0	0	0	0	0	0	1	0	0	0	0	0	0	0	0	0	0	1	0
151	NFKBIL1	191	9	0	0	0	0	0	0	0	0	0	0	0	0	0	0	0	0	0	0	0	1	0	0	0	0	0	0	0	0	1	0
152	KAAG1	161	9	0	0	0	0	0	0	0	1	0	0	0	0	0	0	0	0	0	0	0	0	0	0	0	0	0	0	0	0	1	0
153	HIST1H3G	119	9	0	0	0	0	0	0	0	0	0	0	0	0	0	0	1	0	0	0	0	0	0	0	0	0	0	0	0	0	0	1
154	HIST1H2BM	110	9	0	0	0	0	0	0	0	0	0	0	0	0	0	0	1	0	0	0	0	0	0	0	0	0	0	0	0	0	0	1
155	HIST1H2BJ	107	9	0	0	0	0	0	0	0	0	0	0	0	0	0	0	1	0	0	0	0	0	0	0	0	0	0	0	0	0	1	0
156	HIST1H2BH	105	9	0	0	0	0	0	0	0	0	0	0	0	0	0	0	1	0	0	0	0	0	0	0	0	0	0	0	0	0	0	1
157	HIST1H2BD	101	9	0	0	0	0	0	0	0	0	0	0	0	0	0	0	1	0	0	0	0	0	0	0	0	0	0	0	0	0	0	1
158	HIST1H2AG	92	9	0	0	0	0	0	0	0	0	0	0	0	0	0	0	1	0	0	0	0	0	0	0	0	0	0	0	0	0	0	1
159	HIST1H2AE	91	9	0	0	0	0	0	0	0	0	0	0	0	0	0	0	1	0	0	0	0	0	0	0	0	0	0	0	0	0	0	1
160	HIST1H2AD	90	9	0	0	0	0	0	0	0	0	0	0	0	0	0	0	0	0	0	0	0	1	0	0	0	0	0	0	0	0	0	1
161	HIST1H1C	83	9	0	0	0	0	0	0	0	0	0	0	0	0	0	0	1	0	0	0	0	0	0	0	0	0	0	0	0	0	1	0
162	HIST1H1A	81	9	0	0	0	0	0	0	0	0	0	0	0	0	0	0	1	0	0	0	0	0	0	0	0	0	0	0	0	0	1	0
163	GPLD1	70	9	0	0	0	0	0	0	0	0	0	0	0	0	0	0	0	0	0	0	0	1	0	0	0	0	0	0	0	0	0	1
164	EGFL8	61	9	0	0	0	0	0	0	0	0	0	0	0	0	0	0	1	0	0	0	0	0	0	0	0	0	0	0	0	0	1	0
165	DAXX	54	9	0	0	0	0	0	0	0	0	0	0	0	0	0	0	0	1	0	0	0	0	0	0	0	0	0	0	0	0	1	0
166	CCHCR1	43	9	0	0	0	0	0	0	0	0	0	0	0	0	0	0	0	0	0	0	0	0	0	0	0	0	0	0	1	0	0	1
167	C6orf48	41	9	0	0	0	0	0	0	0	0	0	0	0	0	0	0	0	0	0	0	0	1	0	0	0	0	0	0	0	0	1	0
168	C6orf26	37	9	0	0	0	0	0	0	0	0	0	0	0	0	0	0	0	0	0	0	0	1	0	0	0	0	0	0	0	0	1	0
169	BAT1	11	9	0	0	0	0	0	0	0	0	0	0	0	0	0	0	0	0	0	0	0	1	0	0	0	0	0	0	0	0	1	0
170	B3GALT4	9	9	0	0	0	0	0	0	0	0	0	0	0	0	0	0	1	0	0	0	0	0	0	0	0	0	0	0	0	0	1	0
171	ATP6V1G2	8	9	0	0	0	0	0	0	0	0	0	0	0	0	0	0	0	0	0	0	0	1	0	0	0	0	0	0	0	0	1	0
172	ABT1	2	9	0	0	0	0	0	0	0	0	0	0	0	0	0	0	0	0	0	0	0	0	0	0	0	0	0	0	1	0	1	0
173	ZNF165	270	8	0	0	0	0	0	0	0	0	0	0	0	0	0	0	0	0	0	1	0	0	0	0	0	0	0	0	0	0	0	0
174	ZBTB22	266	8	0	0	0	0	0	0	0	0	0	0	0	0	0	0	0	0	0	0	0	0	0	0	0	0	0	0	1	0	0	0
175	VARS2	262	8	0	0	0	0	0	0	0	0	0	0	0	0	0	0	0	0	0	0	0	0	0	0	0	0	0	0	1	0	0	0
176	TRIM40	256	8	0	0	0	0	0	0	0	0	0	0	0	0	0	0	1	0	0	0	0	0	0	0	0	0	0	0	0	0	0	0
177	TRIM31	253	8	0	0	0	0	0	0	0	0	0	0	0	0	0	0	1	0	0	0	0	0	0	0	0	0	0	0	0	0	0	0
178	TRIM10	249	8	0	0	0	0	0	0	0	0	0	0	0	0	0	0	1	0	0	0	0	0	0	0	0	0	0	0	0	0	0	0
179	SLC17A4	237	8	1	0	0	0	0	0	0	0	0	0	0	0	0	0	0	0	0	0	0	0	0	0	0	0	0	0	0	0	0	0
180	SLC17A2	235	8	1	0	0	0	0	0	0	0	0	0	0	0	0	0	0	0	0	0	0	0	0	0	0	0	0	0	0	0	0	0
181	RING1	225	8	0	0	0	0	0	0	0	0	0	0	0	0	0	0	1	0	0	0	0	0	0	0	0	0	0	0	0	0	0	0
182	PRRT1	216	8	0	0	0	0	0	0	0	0	0	0	0	0	0	0	0	0	0	0	0	1	0	0	0	0	0	0	0	0	0	0
183	OR2H2	202	8	0	0	0	0	0	0	0	0	0	0	0	0	0	0	0	0	0	1	0	0	0	0	0	0	0	0	0	0	0	0
184	KIAA0319	162	8	0	0	0	0	0	0	0	0	0	0	0	0	0	0	0	0	0	0	0	1	0	0	0	0	0	0	0	0	0	0
185	HSPA1L	157	8	0	0	0	0	0	0	0	0	0	0	0	0	0	0	1	0	0	0	0	0	0	0	0	0	0	0	0	0	0	0
186	HIST1H4K	133	8	0	0	0	0	0	0	0	0	0	0	0	0	0	0	1	0	0	0	0	0	0	0	0	0	0	0	0	0	0	0
187	HIST1H4J	132	8	0	0	0	0	0	0	0	0	0	0	0	0	0	0	1	0	0	0	0	0	0	0	0	0	0	0	0	0	0	0
188	HIST1H4I	131	8	0	0	0	0	0	0	0	0	0	0	0	0	0	0	1	0	0	0	0	0	0	0	0	0	0	0	0	0	0	0
189	HIST1H4H	130	8	0	0	0	0	0	0	0	0	0	0	0	0	0	0	1	0	0	0	0	0	0	0	0	0	0	0	0	0	0	0
190	HIST1H4F	128	8	0	0	0	0	0	0	0	0	0	0	0	0	0	0	1	0	0	0	0	0	0	0	0	0	0	0	0	0	0	0
191	HIST1H4D	126	8	0	0	0	0	0	0	0	0	0	0	0	0	0	0	1	0	0	0	0	0	0	0	0	0	0	0	0	0	0	0
192	HIST1H4B	124	8	0	0	0	0	0	0	0	0	0	0	0	0	0	0	1	0	0	0	0	0	0	0	0	0	0	0	0	0	0	0
193	HIST1H3I	121	8	0	0	0	0	0	0	0	0	0	0	0	0	0	0	1	0	0	0	0	0	0	0	0	0	0	0	0	0	0	0
194	HIST1H3H	120	8	0	0	0	0	0	0	0	0	0	0	0	0	0	0	1	0	0	0	0	0	0	0	0	0	0	0	0	0	0	0
195	HIST1H3F	118	8	0	0	0	0	0	0	0	0	0	0	0	0	0	0	1	0	0	0	0	0	0	0	0	0	0	0	0	0	0	0
196	HIST1H3C	115	8	0	0	0	0	0	0	0	0	0	0	0	0	0	0	1	0	0	0	0	0	0	0	0	0	0	0	0	0	0	0
197	HIST1H3A	113	8	0	0	0	0	0	0	0	0	0	0	0	0	0	0	1	0	0	0	0	0	0	0	0	0	0	0	0	0	0	0
198	HIST1H2BO	112	8	0	0	0	0	0	0	0	0	0	0	0	0	0	0	1	0	0	0	0	0	0	0	0	0	0	0	0	0	0	0
199	HIST1H2BN	111	8	0	0	0	0	0	0	0	0	0	0	0	0	0	0	1	0	0	0	0	0	0	0	0	0	0	0	0	0	0	0
200	HIST1H2BL	109	8	0	0	0	0	0	0	0	0	0	0	0	0	0	0	1	0	0	0	0	0	0	0	0	0	0	0	0	0	0	0
201	HIST1H2BI	106	8	0	0	0	0	0	0	0	0	0	0	0	0	0	0	1	0	0	0	0	0	0	0	0	0	0	0	0	0	0	0
202	HIST1H2BE	102	8	0	0	0	0	0	0	0	0	0	0	0	0	0	0	1	0	0	0	0	0	0	0	0	0	0	0	0	0	0	0
203	HIST1H2BC	100	8	0	0	0	0	0	0	0	0	0	0	0	0	0	0	1	0	0	0	0	0	0	0	0	0	0	0	0	0	0	0
204	HIST1H2BA	98	8	0	0	0	0	0	0	0	0	0	0	0	0	0	0	1	0	0	0	0	0	0	0	0	0	0	0	0	0	0	0
205	HIST1H2AL	96	8	0	0	0	0	0	0	0	0	0	0	0	0	0	0	1	0	0	0	0	0	0	0	0	0	0	0	0	0	0	0
206	HIST1H2AK	95	8	0	0	0	0	0	0	0	0	0	0	0	0	0	0	1	0	0	0	0	0	0	0	0	0	0	0	0	0	0	0
207	HIST1H2AJ	94	8	0	0	0	0	0	0	0	0	0	0	0	0	0	0	1	0	0	0	0	0	0	0	0	0	0	0	0	0	0	0
208	HIST1H2AA	87	8	0	0	0	0	0	0	0	0	0	0	0	0	0	0	1	0	0	0	0	0	0	0	0	0	0	0	0	0	0	0
209	HIST1H1T	86	8	0	0	0	0	0	0	0	0	0	0	0	0	0	0	1	0	0	0	0	0	0	0	0	0	0	0	0	0	0	0
210	HIST1H1D	84	8	0	0	0	0	0	0	0	0	0	0	0	0	0	0	1	0	0	0	0	0	0	0	0	0	0	0	0	0	0	0
211	FLJ43752	64	8	0	0	0	0	0	0	0	0	0	0	0	0	0	0	0	0	0	0	0	1	0	0	0	0	0	0	0	0	0	0
212	C6orf47	40	8	0	0	0	0	0	0	0	0	0	0	0	0	0	0	0	0	0	0	0	1	0	0	0	0	0	0	0	0	0	0
213	C6orf27	38	8	0	0	0	0	0	0	0	0	0	0	0	0	0	0	0	0	0	0	0	0	0	0	0	0	0	0	1	0	0	0
214	C6orf25	36	8	0	0	0	0	0	0	0	0	0	0	0	0	0	0	0	0	0	0	0	1	0	0	0	0	0	0	0	0	0	0
215	C6orf10	27	8	0	0	0	0	0	0	0	0	0	0	0	0	0	0	0	0	0	0	0	1	0	0	0	0	0	0	0	0	0	0
216	BTN1A1	17	8	0	0	0	0	0	0	0	0	0	0	0	0	0	0	0	0	0	0	0	1	0	0	0	0	0	0	0	0	0	0
217	SLC17A1	234	7	0	0	0	0	0	0	0	0	0	0	0	0	0	0	0	0	0	0	0	0	0	0	0	1	0	0	0	0	1	1
218	BAT4	14	7	0	0	0	0	0	0	0	0	0	0	0	0	0	0	0	0	0	0	0	0	1	0	0	0	0	0	0	0	1	1
219	ZNF322A	276	6	0	0	0	0	0	0	0	0	0	0	0	0	0	0	0	0	0	0	0	0	0	0	0	1	0	0	0	0	1	0
220	BTN2A2	19	6	0	0	0	0	0	0	0	0	0	0	0	0	0	0	0	0	0	0	0	0	0	0	1	0	0	0	0	0	1	0
221	TTRAP	257	2	0	0	0	0	0	0	0	0	0	0	0	0	0	0	0	0	0	0	0	0	0	0	0	0	0	0	0	0	1	1
222	PPP1R11	213	2	0	0	0	0	0	0	0	0	0	0	0	0	0	0	0	0	0	0	0	0	0	0	0	0	0	0	0	0	1	1
223	LY6G5B	174	2	0	0	0	0	0	0	0	0	0	0	0	0	0	0	0	0	0	0	0	0	0	0	0	0	0	0	0	0	1	1
224	LSM2	170	2	0	0	0	0	0	0	0	0	0	0	0	0	0	0	0	0	0	0	0	0	0	0	0	0	0	0	0	0	1	1
225	HLA-DPB2	143	2	0	0	0	0	0	0	0	0	0	0	0	0	0	0	0	0	0	0	0	0	0	0	0	0	0	0	0	0	1	1
226	CUTA	52	2	0	0	0	0	0	0	0	0	0	0	0	0	0	0	0	0	0	0	0	0	0	0	0	0	0	0	0	0	1	1
227	CMAH	48	2	0	0	0	0	0	0	0	0	0	0	0	0	0	0	0	0	0	0	0	0	0	0	0	0	0	0	0	0	1	1
228	C6orf62	42	2	0	0	0	0	0	0	0	0	0	0	0	0	0	0	0	0	0	0	0	0	0	0	0	0	0	0	0	0	1	1
229	C6orf125	29	2	0	0	0	0	0	0	0	0	0	0	0	0	0	0	0	0	0	0	0	0	0	0	0	0	0	0	0	0	1	1
230	C6orf12	28	2	0	0	0	0	0	0	0	0	0	0	0	0	0	0	0	0	0	0	0	0	0	0	0	0	0	0	0	0	1	1
231	ZBTB9	267	1	0	0	0	0	0	0	0	0	0	0	0	0	0	0	0	0	0	0	0	0	0	0	0	0	0	0	0	0	1	0
232	RPP21	228	1	0	0	0	0	0	0	0	0	0	0	0	0	0	0	0	0	0	0	0	0	0	0	0	0	0	0	0	0	1	0
233	NRSN1	194	1	0	0	0	0	0	0	0	0	0	0	0	0	0	0	0	0	0	0	0	0	0	0	0	0	0	0	0	0	1	0
234	NRM	193	1	0	0	0	0	0	0	0	0	0	0	0	0	0	0	0	0	0	0	0	0	0	0	0	0	0	0	0	0	1	0
235	NEU1	190	1	0	0	0	0	0	0	0	0	0	0	0	0	0	0	0	0	0	0	0	0	0	0	0	0	0	0	0	0	1	0
236	MRS2L	187	1	0	0	0	0	0	0	0	0	0	0	0	0	0	0	0	0	0	0	0	0	0	0	0	0	0	0	0	0	1	0
237	MDC1	180	1	0	0	0	0	0	0	0	0	0	0	0	0	0	0	0	0	0	0	0	0	0	0	0	0	0	0	0	0	1	0
238	MCCD1	179	1	0	0	0	0	0	0	0	0	0	0	0	0	0	0	0	0	0	0	0	0	0	0	0	0	0	0	0	0	1	0
239	LRRC16	169	1	0	0	0	0	0	0	0	0	0	0	0	0	0	0	0	0	0	0	0	0	0	0	0	0	0	0	0	0	1	0
240	HSD17B8	154	1	0	0	0	0	0	0	0	0	0	0	0	0	0	0	0	0	0	0	0	0	0	0	0	0	0	0	0	0	1	0
241	HCG27	77	1	0	0	0	0	0	0	0	0	0	0	0	0	0	0	0	0	0	0	0	0	0	0	0	0	0	0	0	0	0	1
242	DOM3Z	59	1	0	0	0	0	0	0	0	0	0	0	0	0	0	0	0	0	0	0	0	0	0	0	0	0	0	0	0	0	1	0
243	C6orf32	39	1	0	0	0	0	0	0	0	0	0	0	0	0	0	0	0	0	0	0	0	0	0	0	0	0	0	0	0	0	1	0
244	C6orf205	34	1	0	0	0	0	0	0	0	0	0	0	0	0	0	0	0	0	0	0	0	0	0	0	0	0	0	0	0	0	1	0
245	C6orf194	33	1	0	0	0	0	0	0	0	0	0	0	0	0	0	0	0	0	0	0	0	0	0	0	0	0	0	0	0	0	1	0
246	C6orf136	31	1	0	0	0	0	0	0	0	0	0	0	0	0	0	0	0	0	0	0	0	0	0	0	0	0	0	0	0	0	1	0
247	BTN3A1	21	1	0	0	0	0	0	0	0	0	0	0	0	0	0	0	0	0	0	0	0	0	0	0	0	0	0	0	0	0	1	0
248	BAT5	15	1	0	0	0	0	0	0	0	0	0	0	0	0	0	0	0	0	0	0	0	0	0	0	0	0	0	0	0	0	1	0
249	ZSCAN23	283	0	0	0	0	0	0	0	0	0	0	0	0	0	0	0	0	0	0	0	0	0	0	0	0	0	0	0	0	0	0	0
250	ZSCAN12	281	0	0	0	0	0	0	0	0	0	0	0	0	0	0	0	0	0	0	0	0	0	0	0	0	0	0	0	0	0	0	0
251	ZNF311	275	0	0	0	0	0	0	0	0	0	0	0	0	0	0	0	0	0	0	0	0	0	0	0	0	0	0	0	0	0	0	0
252	ZKSCAN4	269	0	0	0	0	0	0	0	0	0	0	0	0	0	0	0	0	0	0	0	0	0	0	0	0	0	0	0	0	0	0	0
253	ZKSCAN3	268	0	0	0	0	0	0	0	0	0	0	0	0	0	0	0	0	0	0	0	0	0	0	0	0	0	0	0	0	0	0	0
254	ZBTB12	265	0	0	0	0	0	0	0	0	0	0	0	0	0	0	0	0	0	0	0	0	0	0	0	0	0	0	0	0	0	0	0
255	SFTPG	232	0	0	0	0	0	0	0	0	0	0	0	0	0	0	0	0	0	0	0	0	0	0	0	0	0	0	0	0	0	0	0
256	OR5U1	206	0	0	0	0	0	0	0	0	0	0	0	0	0	0	0	0	0	0	0	0	0	0	0	0	0	0	0	0	0	0	0
257	OR2W1	205	0	0	0	0	0	0	0	0	0	0	0	0	0	0	0	0	0	0	0	0	0	0	0	0	0	0	0	0	0	0	0
258	OR2J3	204	0	0	0	0	0	0	0	0	0	0	0	0	0	0	0	0	0	0	0	0	0	0	0	0	0	0	0	0	0	0	0
259	OR2J2	203	0	0	0	0	0	0	0	0	0	0	0	0	0	0	0	0	0	0	0	0	0	0	0	0	0	0	0	0	0	0	0
260	OR2H1	201	0	0	0	0	0	0	0	0	0	0	0	0	0	0	0	0	0	0	0	0	0	0	0	0	0	0	0	0	0	0	0
261	OR2B6	200	0	0	0	0	0	0	0	0	0	0	0	0	0	0	0	0	0	0	0	0	0	0	0	0	0	0	0	0	0	0	0
262	OR2B3	199	0	0	0	0	0	0	0	0	0	0	0	0	0	0	0	0	0	0	0	0	0	0	0	0	0	0	0	0	0	0	0
263	OR2B2	198	0	0	0	0	0	0	0	0	0	0	0	0	0	0	0	0	0	0	0	0	0	0	0	0	0	0	0	0	0	0	0
264	OR12D3	197	0	0	0	0	0	0	0	0	0	0	0	0	0	0	0	0	0	0	0	0	0	0	0	0	0	0	0	0	0	0	0
265	OR12D2	196	0	0	0	0	0	0	0	0	0	0	0	0	0	0	0	0	0	0	0	0	0	0	0	0	0	0	0	0	0	0	0
266	OR10C1	195	0	0	0	0	0	0	0	0	0	0	0	0	0	0	0	0	0	0	0	0	0	0	0	0	0	0	0	0	0	0	0
267	MEGT1	181	0	0	0	0	0	0	0	0	0	0	0	0	0	0	0	0	0	0	0	0	0	0	0	0	0	0	0	0	0	0	0
268	MAS1L	178	0	0	0	0	0	0	0	0	0	0	0	0	0	0	0	0	0	0	0	0	0	0	0	0	0	0	0	0	0	0	0
269	LY6G6D	177	0	0	0	0	0	0	0	0	0	0	0	0	0	0	0	0	0	0	0	0	0	0	0	0	0	0	0	0	0	0	0
270	LY6G6C	176	0	0	0	0	0	0	0	0	0	0	0	0	0	0	0	0	0	0	0	0	0	0	0	0	0	0	0	0	0	0	0
271	LOC401252	167	0	0	0	0	0	0	0	0	0	0	0	0	0	0	0	0	0	0	0	0	0	0	0	0	0	0	0	0	0	0	0
272	LOC346157	166	0	0	0	0	0	0	0	0	0	0	0	0	0	0	0	0	0	0	0	0	0	0	0	0	0	0	0	0	0	0	0
273	GUSBL1	76	0	0	0	0	0	0	0	0	0	0	0	0	0	0	0	0	0	0	0	0	0	0	0	0	0	0	0	0	0	0	0
274	GPX6	73	0	0	0	0	0	0	0	0	0	0	0	0	0	0	0	0	0	0	0	0	0	0	0	0	0	0	0	0	0	0	0
275	GPX5	72	0	0	0	0	0	0	0	0	0	0	0	0	0	0	0	0	0	0	0	0	0	0	0	0	0	0	0	0	0	0	0
276	FKBPL	63	0	0	0	0	0	0	0	0	0	0	0	0	0	0	0	0	0	0	0	0	0	0	0	0	0	0	0	0	0	0	0
277	DPCR1	60	0	0	0	0	0	0	0	0	0	0	0	0	0	0	0	0	0	0	0	0	0	0	0	0	0	0	0	0	0	0	0
278	CICK0721Q.1	46	0	0	0	0	0	0	0	0	0	0	0	0	0	0	0	0	0	0	0	0	0	0	0	0	0	0	0	0	0	0	0
279	C6orf21	35	0	0	0	0	0	0	0	0	0	0	0	0	0	0	0	0	0	0	0	0	0	0	0	0	0	0	0	0	0	0	0
280	C6orf15	32	0	0	0	0	0	0	0	0	0	0	0	0	0	0	0	0	0	0	0	0	0	0	0	0	0	0	0	0	0	0	0
281	BTNL2	24	0	0	0	0	0	0	0	0	0	0	0	0	0	0	0	0	0	0	0	0	0	0	0	0	0	0	0	0	0	0	0
282	BTN2A3	20	0	0	0	0	0	0	0	0	0	0	0	0	0	0	0	0	0	0	0	0	0	0	0	0	0	0	0	0	0	0	0
283	APOM	7	0	0	0	0	0	0	0	0	0	0	0	0	0	0	0	0	0	0	0	0	0	0	0	0	0	0	0	0	0	0	0

## Sheet: Table_S2
MG associated genes without EREs (Yellow highlight- genes in the MHC region under study)
Gene_Symbol	Chromosome	Strand	Gene_start	Gene_end	Entrez_Gene_Cyto_Band	PubMed_ID	Synonyms_and_other_information	KBERG	Predicted_EREs
AGRN	1	Plus	945366	981355	1p36.33	9668292	agrin		Yes
TNFRSF4	1	Minus	1136569	1139411	1p36	16367941	OX40 (CD134)		Yes
TNFRSF17	16	Plus	11966465	11969426	16p13.1	16820216	BCMA (not very strong association)		No
IL6	7	Plus	22733345	22738141	7p21	12097416		YES	Yes
KCNA4	11	Minus	29988341	29995064	11p14	16182377	KV1.4		No
HLA-A	6	Plus	30017016	30021640	6p21.3	1305001; 2394179; 14700596			Yes
HLA-B	6	Minus	31429628	31432914	6p21.3	3508039; 14700596			Yes
LTA	6	Plus	31647810	31650080	6p21.3	11137582			No
TNF	6	Plus	31651329	31654091	6p21.3	9949945; 11777546; 10199335		YES	No
HLA-DRA	6	Plus	32515625	32520801	6p21.3	7511671;10408968			No
HLA-DRB1	6	Minus	32654527	32665559	6p21.3	14700596		YES	No
HLA-DQA1	6	Plus	32713112	32719407	6p21.3	2057938; 8019886			No
HLA-DQB1	6	Minus	32735222	32754296	6p21.3	2057938; 8019886			No
HLA-DPB1	6	Plus	33151727	33167867	6p21.3	8061167			No
CNTFR	9	Minus	34541431	34579722	9p13	11694333			Yes
CCL21	9	Minus	34699002	34700147	9p13	17114458			No
LGALS1	22	Plus	36401559	36405755	22q13.1	8872116	galectin-1	YES	No
MAG	19	Plus	40474868	40496547	19q13.1	2430422			No
TNFRSF13C	22	Minus	40650982	40652728	22q13.1-q13.31	18054287; 16820216	BAFF-R		No
VIPR1	3	Plus	42519121	42554064	3p22	9973484	VIP		No
RYR1	19	Plus	43616180	43770044	19q13.1	17539937			Yes
TGFB1	19	Minus	46528491	46551656	19q13.2|19q13.1	7732782		YES	Yes
RAPSN	11	Minus	47415884	47427306	11p11.2-p11.1	16150851; 17255332; 16150851			Yes
LAMB2	3	Minus	49133551	49145603	3p21	2306685	Laminin		Yes
ESR2	14	Minus	63620703	63875021	14q23.2	15661863		YES	Yes
IFNG	12	Minus	66834816	66839790	12q14	17513756; 15848049		YES	Yes
CXCR3	X	Minus	70752491	70755092	Xq13	15843529			Yes
CXCL13	4	Plus	78651930	78752010	4q21	16543475			No
MYF6	12	Plus	79625577	79627382	12q21	1312030; 8245477			No
IL7	8	Minus	79807560	79880313	8q12-q13	10657672			Yes
TMPO	12	Plus	97433536	97467028	12q22	3622601;49801	Thymopoietin	YES	No
CTSL2	9	Minus	98834758	98841413	9q22.2	17869649			No
ACHE	7	Minus	100325551	100331477	7q22	17272501		YES	No
MUSK	9	Plus	112470960	112603099	9q31.3-q32	18053719; 17986100; 12821509			No
IL1A	2	Minus	113247963	113259442	2q14	11777547			No
PTPN22	1	Minus	114157960	114215857	1p13.3-p13.1	16437561			No
MYOZ2	4	Plus	120276469	120328385	4q26-q27	15855387	calsarcin- indirectly as this is differentially expressed in extraocular muscles (EOMs) and The extraocular muscles (EOMs) are a unique group of specialized muscles that are anatomically and physiologically distinct from other skeletal muscles. Perhaps the most striking characteristic of the EOMs is their differential sensitivity to disease. EOMs are spared in Duchenne's muscular dystrophy (DMD) …		No
CD80	3	Minus	120725830	120761171	3q13.3-q21	12682276; 10842273	B7-1		No
CD86	3	Plus	123256911	123322673	3q21	10842273		YES	No
IL2	4	Minus	123592075	123597339	4q26-q27	8612294;8357169; 12646760			No
IL4	5	Plus	132037272	132046267	5q31.1	11880157; 12496449; 10227639			No
IL15	4	Plus	142777202	142874062	4q31	11585642; 10637098			No
UTRN	6	Plus	144654566	145215859	6q24	9313636;8811120	utropin		Yes
ADRB2	5	Plus	148186349	148188381	5q31-q32	9237804; 9237804; 10606977		YES	No
AKAP12	6	Plus	151603202	151719602	6q24-q25	11766078; 9000000	gravin	YES	Yes
ESR1	6	Plus	152168512	152466099	6q25.1	15661863; 3452447		YES	No
IL12B	5	Minus	158674369	158690059	5q31.1-q33.1	16574246; 12882828	IL-12 subunit p40	YES	No
FCGR2A	1	Plus	159741844	159755984	1q23	9521619	Fc-gamma-RIIa		No
CHRNA1	2	Minus	175320566	175337427	2q24-q32	7910962			No
TTN	2	Minus	179098962	179380395	2q31	16637922; 11074791; 14592894	titin		Yes
PTPRC	1	Plus	196874424	196993168	1q31-q32	17651972; 12820694	cd45		Yes
CD28	2	Plus	204279443	204310801	2q33	10713366			No
CTLA4	2	Plus	204440754	204446928	2q33	16178018; 9688341			No
IL10	1	Minus	205007571	205012462	1q31-q32	17917921			No
CR1	1	Plus	205736096	205881733	1q32	17675582	Nick's paper		Yes
CHRND	2	Plus	233099166	233108449	2q33-q34	14735155; 12499478	not vary clear; linked with myasthenic syndrome		Yes
MYAS1	6	NA			6p21.3	15489265	This gene is not present in the target list of 283 genes as the co-ordinates of these genes are not defined in UCSC browser.		No
CCR2	3	Plus			3p21.31	10637095; 12133987	MCP-1; monocyte chemoattractant protein 1	YES	Yes
DMD	X	Minus	31042729	33267647	Xp21.2	1312030	dystrophin		No

## Sheet: Table_S3
The pathways associated with top ranked 50 genes using DAVID
Category	Term	Count	%	PValue	Genes
KEGG_PATHWAY	HSA04612:ANTIGEN PROCESSING AND PRESENTATION	18	0.3913	4.22373e-23	HLA-DRB1, HLA-A, HLA-DOB, HLA-F, LTA, HLA-DRA, HLA-E, HLA-DPA1, HLA-DQA1, HLA-DQA2, HLA-B, HLA-C, HLA-G, HLA-DMB, HSPA1A, HSPA1B, TAP2, TAPBP, HLA-DQB1, HLA-DQB2, HLA-DOA, HLA-DPB1,
KEGG_PATHWAY	HSA04940:TYPE I DIABETES MELLITUS	16	0.3478	1.36902e-24	HLA-DRB1, HLA-A, HLA-DOB, HLA-F, LTA, HLA-DRA, HLA-DPA1, HLA-E, HLA-DQA1, HLA-DQA2, HLA-B, HLA-C, HLA-G, HLA-DMB, HLA-DQB1, HLA-DQB2, HLA-DOA, TNF, HLA-DPB1,
KEGG_PATHWAY	HSA04514:CELL ADHESION MOLECULES (CAMS)	14	0.3043	7.13089e-13	HLA-DRB1, HLA-A, HLA-DOB, HLA-F, HLA-DRA, HLA-DPA1, HLA-E, HLA-DQA1, HLA-DQA2, HLA-G, HLA-B, HLA-C, HLA-DMB, HLA-DQB1, HLA-DQB2, HLA-DOA, HLA-DPB1,
KEGG_PATHWAY	HSA04650:NATURAL KILLER CELL MEDIATED CYTOTOXICITY	7	0.1522	0.000245326	MICB, MICA, HLA-A, TNF, HLA-E, HLA-B, HLA-C, HLA-G,
The functional annotation of top ranked 50 genes using DAVID
Category	Term	Count	%	PValue	Genes
GOTERM_BP_4	immune response	30	0.6522	7.1136e-21	HLA-DRB1, HLA-A, HLA-DOB, HLA-DRA, LTA, HLA-DQA1, HLA-DQA2, PSMB9, HLA-G, HLA-DMB, DCDC2, MICA, C2, TAPBP, HLA-DQB1, HLA-DQB2, HLA-DOA, MICB, LOC554223, CFB, ABCF1, HLA-F, UBD, HLA-DPA1, HLA-E, HFE, HLA-B, HLA-C, AIF1, TAP2, TNF, HLA-DPB1, FLJ45422,
GOTERM_CC_4	integral to membrane	23	0.5	0.0150145	HLA-DRB1, HLA-A, ITPR3, DDR1, HLA-F, HLA-DOB, HLA-DRA, HLA-E, HLA-DPA1, HFE, HLA-DQA1, HLA-DQA2, HLA-B, HLA-C, HLA-G, IER3, HLA-DMB, MICA, BAK1, TAP2, TAPBP, HLA-DQB1, HLA-DQB2, HLA-DOA, TNF, HLA-DPB1,
GOTERM_BP_4	antigen presentation	20	0.4348	1.03938e-22	MICB, LOC554223, HLA-DRB1, HLA-A, HLA-DOB, HLA-F, HLA-DRA, HLA-E, HLA-DPA1, HFE, HLA-DQA1, HLA-DQA2, HLA-B, HLA-C, HLA-G, HLA-DMB, MICA, TAP2, HLA-DQB1, HLA-DQB2, HLA-DOA, HLA-DPB1, FLJ45422,
GOTERM_BP_4	antigen processing	19	0.413	8.7274e-22	HLA-DRB1, HLA-A, HLA-DOB, HLA-F, HLA-DRA, HLA-E, HLA-DPA1, HFE, HLA-DQA1, HLA-DQA2, HLA-B, HLA-C, HLA-G, HLA-DMB, MICA, TAP2, TAPBP, HLA-DQB1, HLA-DQB2, HLA-DOA, HLA-DPB1, FLJ45422,
GOTERM_MF_4	MHC class I receptor activity	15	0.3261	8.83476e-23	MICB, LOC554223, HLA-DRB1, HLA-A, HLA-DOB, HLA-F, HLA-E, HFE, HLA-G, HLA-B, HLA-C, HLA-DMB, MICA, HLA-DQB1, HLA-DQB2, HLA-DPB1, FLJ45422,
GOTERM_BP_4	response to pest, pathogen or parasite	14	0.3043	2.03724e-08	MICB, HLA-DRB1, CFB, ABCF1, UBD, HLA-G, HLA-DMB, DCDC2, MICA, C2, AIF1, TAP2, TNF, HLA-DPB1,
GOTERM_CC_4	intrinsic to plasma membrane	10	0.2174	0.0204377	HLA-DRB1, MICA, HLA-A, TAP2, DDR1, HLA-DRA, HLA-DPA1, HFE, HLA-DQA1, HLA-DQA2, HLA-B, HLA-C,
GOTERM_MF_4	MHC class II receptor activity	10	0.2174	5.4459e-09	HLA-DRB1, HLA-DOB, HLA-DOA, HLA-DQB1, HLA-DQB2, HLA-DRA, HLA-DPA1, HLA-DPB1, HLA-DQA1, HLA-DQA2, HLA-B, HLA-C, HLA-DMB,
GOTERM_CC_4	immunological synapse	10	0.2174	8.04881e-14	LOC554223, MICB, MICA, HLA-A, HLA-F, HLA-E, HFE, FLJ45422, HLA-B, HLA-C, HLA-G,
GOTERM_BP_4	programmed cell death	7	0.1522	0.00991568	HSPA1A, HSPA1B, BAK1, TUBB, LTA, TNF, TUBB2C, IER3,
GOTERM_BP_4	regulation of programmed cell death	7	0.1522	0.00105983	HSPA1A, HSPA1B, BAK1, TUBB, LTA, TNF, TUBB2C, IER3,
GOTERM_BP_4	cellular defense response	5	0.1087	0.000375427	MICB, DCDC2, MICA, TAP2, HLA-G,
GOTERM_MF_4	MHC protein binding	4	0.087	3.52104e-05	TAP2, TUBB, TAPBP, TUBB2C,
GOTERM_MF_4	MHC class I protein binding	4	0.087	1.30882e-06	TAP2, TUBB, TAPBP, TUBB2C,
GOTERM_BP_4	detection of pest, pathogen or parasite	4	0.087	3.86335e-06	HLA-DRB1, HLA-DPB1, HLA-G, HLA-DMB,
GOTERM_BP_4	detection of external stimulus	4	0.087	0.000254736	HLA-DRB1, HLA-DPB1, HLA-G, HLA-DMB,
GOTERM_BP_4	detection of biotic stimulus	4	0.087	4.17535e-05	HLA-DRB1, HLA-DPB1, HLA-G, HLA-DMB,
GOTERM_BP_4	pathogenesis	2	0.0435	0.04172	HLA-DRB1, HLA-DPB1,
GOTERM_BP_4	cell killing	2	0.0435	0.0290677	TUBB, TUBB2C,
GOTERM_MF_4	peptide-transporting ATPase activity	2	0.0435	0.0102825	TAP2, TAPBP,
GOTERM_MF_4	peptide antigen-transporting ATPase activity	2	0.0435	0.0102825	TAP2, TAPBP,
GOTERM_MF_4	tumor necrosis factor receptor binding	2	0.0435	0.0794268	LTA, TNF,

## Sheet: Table_S4
Genes residing within the coordinates of haplotype DR3--B8--A1
gene-symbol	gene_start	gene_end
HLA-A	30017016	30021640
HLA-G	29902723	29906892
HCG9	30050871	30054155
ZNRD1	30137015	30140665
PPP1R11	30142465	30146089
RNF39	30146026	30151608
TRIM31	30178653	30188846
TRIM10	30227701	30236690
TRIM15	30238970	30248452
TRIM26	30260211	30289132
TRIM39	30403015	30419484
RPP21	30420877	30422649
HLA-E	30565198	30569950
GNL1	30621633	30632012
DDR1	30631412	30975912
PRR3	30632287	30639479
ABCF1	30647149	30667286
PPP1R10	30676156	30692999
MRPS18B	30693585	30702148
C6orf134	30702600	30722582
C6orf136	30722829	30728858
DHX16	30728866	30748760
KIAA1949	30752147	30763651
NRM	30763805	30767176
MDC1	30775563	30793645
TUBB	30796101	30801178
FLOT1	30803465	30818443
IER3	30818955	30820303
GTF2H4	30983997	31002215
VARS2	30983997	31002215
SFTPG	31007116	31007931
DPCR1	31026879	31029977
C6orf205	31059474	31065654
C6orf15	31186982	31188315
PSORS1C1	31190580	31215848
CDSN	31190849	31196202
PSORS1C2	31213292	31215106
CCHCR1	31218195	31233961
TCF19	31234294	31239538
POU5F1	31240099	31246422
HCG27	31273516	31279723
HLA-C	31344499	31347914
HLA-B	31429622	31433001
MICA	31475540	31491069
HCP5	31538949	31541565
MICB	31573843	31586880
ATP6V1G2	31605975	31622606
BAT1	31605975	31622606
NFKBIL1	31623337	31634585
LTA	31648042	31650080
TNF	31651314	31654092
LTB	31656314	31658183
LST1	31661880	31664665
NCR3	31664639	31668741
AIF1	31690984	31692781
BAT2	31696471	31713528
BAT3	31714784	31728519
APOM	31728172	31733966
C6orf47	31734054	31736528
BAT4	31736985	31742039
CSNK2B	31740992	31749264
LY6G5B	31740992	31749264
C6orf21	31782660	31793674
LY6G6D	31782660	31793674
LY6G6C	31794404	31797489
C6orf25	31799099	31802468
CLIC1	31802766	31813074
DDAH2	31802766	31813074
MSH5	31815720	31840604
VARS	31853274	31871565
LSM2	31873152	31882731
HSPA1L	31885493	31890821
HSPA1A	31891299	31893696
HSPA1B	31903503	31906010
C6orf48	31910364	31915520
NEU1	31934931	31938662
EHMT2	31955515	31973443
ZBTB12	31975373	31977748
C2	32003239	32021430
CFB	32021465	32027840
RDBP	32027844	32034843
SKIV2L	32034560	32045509
DOM3Z	32045566	32048040
STK19	32047625	32089939
CREBL1	32084175	32204008
TNXB	32084175	32204008
C4A	32090517	32111174
FKBPL	32204462	32206045
PRRT1	32224112	32228838
EGFL8	32229202	32247733
PPT2	32229202	32247733
AGPAT1	32243963	32253820
RNF5	32254047	32256548
AGER	32256723	32260079
PBX2	32260496	32265941
GPSM3	32266521	32299822
NOTCH4	32266521	32299822
C6orf10	32368464	32447662
HLA-DRA	32515597	32520943

## Sheet: Table_S5
Top ranked 50 genes
Ranks	Gene_Symbol	Aliases	Descriptions	Chromosome	Strand	Gene_start	Gene_end
50	DCDC2	DCDC2A |RU2S |RU2 |KIAA1154	Protein RU2S [SP]|doublecortin domain containing 2 [GDB]|Doublecortin domain-containing protein 2 [SP]	6	Minus	24279962	24486151
13	HFE	MGC103790 |hemochromatosis |HFE1 |HLAH |HLA-H |HH |haemochromatosis |dJ221C16.10.1	Hereditary hemochromatosis protein precursor [SP]|hemochromatosis protein [EG]|MHC class I-like protein HFE [EG]|hereditary hemochromatosis protein HLA-H [EG]	6	Plus	26195427	26205038
49	HIST1H1E	H1.4 |dJ221C16.5 |H1F4 |MGC116819	Histone H1b [SP]|histone H1b [EG]|H1 histone family, member 4 [EG]|histone 1, H1e [EG]|Histone H1.4 [SP]	6	Plus	26264538	26265322
38	PRSS16	FLJ44172 |OTTHUMP00000039491 |FLJ36271 |PRSS |TSSP |FLJ40714 |EC 3.4.-.-	thymus specific serine peptidase [EG]|Serine protease 16 [SP]|protease, serine, 16 [EG]|Thymus-specific serine protease precursor [SP]|protease, serine, 16 (thymus) [GDB]	6	Plus	27323487	27332327
22	UBD	UBD-3 |Diubiquitin |FAT10 |diubiquitin	Ubiquitin-like protein FAT10 [SP]|ubiquitin D [GDB]|Ubiquitin D [SP]	6	Minus	29631387	29635681
17	HLA-F	HLA-5.4 |CDA12 |HLAF |HLA-CDA12	HLA class I molecule [EG]|MHC class Ib antigen [EG]|Leukocyte antigen F [SP]|major histocompatibility complex, class I, F [GDB]|HLA class I histocompatibility antigen, alpha chain F precursor [SP]|leukocyte antigen F [EG]|HLA F antigen [SP]|MHC class I antigen [EG]	6	Plus	29798531	29803862
1	HLA-G	HLAG |OTTHUMP00000039485 |MHC-G |HLA-6.0	b2 microglobulin [EG]|MHC class I antigen [EG]|HLA class I histocompatibility antigen, alpha chain G precursor [SP]|HLA class I molecule [EG]|HLA G antigen [SP]|major histocompatibility complex, class I, G [GDB,EG]	6	Plus	29902723	29906892
16	HLA-A	A-1 |Aw-34 |A-10 |Aw-74 |Aw-19 |A-28 |Aw-80 |Aw-69 |Aw-36 |HLAA |Aw-66 |Aw-43 |A-9 |Aw-68 |Aw-24 |Aw-33	MHC class I antigen A*36 [SP]|HLA class I histocompatibility antigen, A-31 alpha chain precursor [SP]|MHC class I antigen A*2 [SP]|MHC class I antigen A*80 [SP]|HLA class I histocompatibility antigen, A-32 alpha chain precursor [SP]|HLA class I histocompatibility antigen, A-25 alpha chain precursor [SP]|MHC class I antigen A*66 [SP]|HLA class I histocompatibility antigen, A-23 alpha chain precurs…	6	Plus	30017016	30021640
26	FLJ45422	ORFNames=hCG_23770	FLJ45422 protein, isoform CRA_a [TR]|CDNA FLJ45422 fis, clone BRHIP3036715, moderately similar to HLA class I histocompatibility antigen, alpha chain H [TR]|hypothetical protein LOC441140 [EG]|FLJ45422 protein [TR]|FLJ45422 protein. [TR]	6	Plus	30335353	30342707
10	HLA-E	DKFZp686P19218 |EA2.1 |MHC |HLA-6.2 |HLAE |EA1.2	MHC HLA-E alpha-2.1 [EG]|HLA class I histocompatibility antigen, E alpha chain [EG]|MHC HLA-E alpha-1 [EG]|MHC class I antigen E [SP]|lymphocyte antigen [EG]|major histocompatibility complex, class I, E [GDB]|HLA class I histocompatibility antigen, alpha chain E precursor [SP]|MHC class I antigen [EG]	6	Plus	30565250	30569955
31	ABCF1	ABC27 |ABC50 |EST123147	ATP-binding cassette 50 (TNF-alpha stimulated) [EG]|ATP-binding cassette, sub-family F, member 1 [EG]|TNFalpha-inducible ATP-binding protein [EG]|ATP-binding cassette, sub-family F (GCN20), member 1 [GDB]|ATP-binding cassette 50 [SP]|Highly similar to PROBABLE ATP-DEPENDENT TRANSPORTER YER036C [Saccharomyces cerevisiae] [GDB]|ATP-binding cassette 50 (TNF-alpha Stimulated) [GDB]|TNF-alpha-stimulat…	6	Plus	30647149	30667288
47	PPP1R10	CAT53 |PP1R10 |FB19 |p99 |PNUTS	protein phosphatase 1, regulatory subunit 10 [GDB,EG]|protein phosphatase 1 regulatory subunit 10 [EG]|PP1-binding protein of 114 kDa [SP]|phosphatase nuclear targeting subunit [EG]|MHC class I region proline- rich protein CAT53 [SP]|Serine/threonine-protein phosphatase 1 regulatory subunit 10 [SP]|Phosphatase 1 nuclear targeting subunit [SP]|FB19 protein [SP]	6	Minus	30676161	30692999
8	TUBB	Tubb5 |M40 |MGC16435 |TUBB5 |OK/SW-cl.56 |MGC117247 |TUBB1	beta Ib tubulin [EG]|TUBB5; ORFNames=OK/SW-cl.56 [SP]|tubulin beta polypeptide [EG]|Tubulin beta-5 chain [SP]|beta 5-tubulin [EG]|tubulin beta-5 chain [EG]|Tubulin beta chain [SP]|tubulin, beta polypeptide [GDB,EG]|beta-4 tubulin [EG]|tubulin beta-1 chain [EG]	6	Plus	30796113	30801182
39	IER3	IEX-1L |PRG1 |IEX1 |GLY96 |DIF-2 |IEX-1 |DIF2	Radiation-inducible immediate-early gene IEX-1 [SP]|expressed in pancreatic carcinoma [EG]|PACAP-responsive gene 1 protein [SP]|differentiation-dependent gene 2 [EG]|immediate early response 3 [GDB,GDB]|immediately early gene X-1 [EG]|PACAP-responsive gene 1 [EG]|Protein PRG1 [SP]|Differentiation-dependent gene 2 protein [SP]|radiation-inducible immediate-early gene IEX-1 [EG]|Protein DIF-2 [SP]|…	6	Minus	30818955	30820306
41	DDR1	EDDR1 |TRKE |CD167 |trkE |NEP |PTK3A |PTK3 |HGK2 |DDR |CAK |NTRK4 |RTK6 |MCK10 |EC 2.7.10.1	Discoidin receptor tyrosine kinase [SP]|Epithelial discoidin domain-containing receptor 1 precursor [SP]|TRK E [SP]|discoidin domain receptor DDR1d [EG]|cell adhesion kinase [GDB,EG]|Protein-tyrosine kinase RTK 6 [SP]|neuroepithelial tyrosine kinase [GDB,EG]|mammarian carcinoma kinase 10 [EG]|Epithelial discoidin domain receptor 1 [SP]|discoidin domain receptor family, member 1 [GDB]|Tyrosine-pro…	6	Plus	30956784	30975912
36	TCF19	SC1 |TCF# |SC1-1 |SC1(TCF19)-6 |TCFL# |SCI(TCF19)-4 |SC1(TCF19)-7	Transcription factor SC1 [SP]|transcription factor like # [GDB]|transcription factor 19 [EG]|Transcription factor 19 [SP]|transcription factor 19 (SC1) [GDB]	6	Plus	31234282	31239971
15	HLA-C	FLJ27082 |HLAC |PSORS1 |D6S204 |HLC-C |HLA-Cw |HLA-JY3	MHC class I antigen Cw*3 [SP]|HLA class I histocompatibility antigen, Cw-2 alpha chain precursor [SP]|HLA class I histocompatibility antigen, Cw-8 alpha chain precursor [SP]|MHC class I antigen HLA-C [EG]|HLA class I histocompatibility antigen, Cw-14 alpha chain precursor [SP]|MHC class I antigen Cw*4 [SP]|leukocyte antigen-C alpha chain [EG]|MHC class I HLA-C [EG]|HLA class I histocompatibility …	6	Minus	31344505	31347886
9	HLA-B	Bw-54 |Bw-45 |Bw-47 |Bw-46 |Bw-52 |B-5 |Bw-4 |Bw-57 |OTTHUMP00000034826 |AS |Bw-56 |Bw-55 |Bw-41 |Bw-48 |B'DT |Bw-50 |Bw-60 |Bw-58 |B-21 |HLA-B-5501 |B-12 |Bw-22 |Bw-53 |HLAB |SPDA1 |Bw-44	MHC class I antigen B*57 [SP]|HLA class I histocompatibility antigen, B-40 alpha chain precursor [SP]|HLA class I histocompatibility antigen, B-44 alpha chain precursor [SP]|MHC class I antigen B*53 [SP]|MHC class I antigen B*49 [SP]|HLA class I histocompatibility antigen, B-14 alpha chain precursor [SP]|HLAB; ORFNames=CDABP0067 [SP]|HLA class I histocompatibility antigen, B-37 alpha chain precur…	6	Minus	31429628	31432914
6	MICA	XXbac-BPG181B23.1-001 |ORFNames=DAQB-48K1.7-001 |ORFNames=XXbac-BCX25O20.4-005 |PERB11.1 |hCG_2001511 |XXbac-BCX25O20.4-002 |ORFNames=DASS-38L18.1-002 |XXbac-BPG181B23.1-003 |OTTHUMP00000035034 |MGC111087 |ORFNames=DAQB-48K1.7-002 |ORFNames=DASS-38L18.1-005 |XXbac-BCX25O20.4-001 |ORFNames=DASS-38L18.1-003 |XXbac-BPG181B23.1-002 |ORFNames=XXbac-BPG181B23.1-005 |ORFNames=DAQB-48K1.7-003 |ORFNames=D…	MHC class I chain-related A DPCA proteins- Fragment. [TR]|MHC class I chain-related A antigens- Fragment. [TR]|MHC class I chain-related antigen As- Fragment. [TR]|MHC CLASS I CHAIN RELATED-GENE A 014s- Fragment. [TR]|MHC class I-related protein [TR]|MHC class I chain-related A KMCE proteins- Fragment. [TR]|MHC class I chain-related A TAND proteins- Fragment. [TR]|MHC class I related protein A. […	6	Plus	31479350	31491069
19	MICB	ORFNames=XXbac-BPG16N22.1-001 |ORFNames=DAQB-72H16.3-001 |DASS-81K16.3-002 |ORFNames=XXbac-BPG16N22.1-002 |ORFNames=XXbac-BCX205D4.1-002 |DASS-81K16.3-001 |OTTHUMP00000035588 |PERB11.2 |OTTHUMP00000035091 |ORFNames=DAQB-72H16.3-002 |ORFNames=XXbac-BCX205D4.1-001	MHC class I chain-related proteins- Fragment. [TR]|MHC class I-like molecule PERB11.2-IMX [EG]|Stress inducible class I homolog. [TR]|MHC class I polypeptide-related sequence B. [TR]|MHC class I molecule [EG]|MICB protein [TR]|MHC class I polypeptide-related sequence Bs- Fragment. [TR]|MHC class I chain-related protein Bs- Fragment. [TR]|MHC class I mic-B antigen [EG]|MICB proteins- Fragment. [TR…	6	Plus	31573945	31586880
35	LTA	OTTHUMP00000037613 |LT-alpha |TNF-beta |OTTHUMP00000037612 |LT |TNFSF1 |TNFB	lymphotoxin A [GDB]|lymphotoxin alpha (formerly tumor necrosis factor beta) [GDB]|lymphotoxin alpha [EG]|tumor necrosis factor, beta (lymphotoxin) [GDB]|Tumor necrosis factor ligand superfamily member 1 [SP]|tumor necrosis factor beta [EG]|Lymphotoxin-alpha precursor [SP]	6	Plus	31647810	31650080
24	TNF	TNFSF2 |Cachectin |cachectin |DIF |TNF-alpha |OTTHUMP00000037669 |TNFA |TNF-a	Tumor necrosis factor precursor [SP]|TNF, monocyte-derived [EG]|tumor necrosis factor (cachectin) [GDB]|tumor necrosis factor, alpha (cachectin) [GDB]|APC1 protein [EG]|TNF, macrophage-derived [EG]|tumor necrosis factor alpha [EG]|TNF superfamily, member 2 [EG]|tumor necrosis factor (TNF superfamily, member 2) [GDB]|Tumor necrosis factor ligand superfamily member 2 [SP]|tumor necrosis factor [GDB]	6	Plus	31651329	31654091
46	AIF1	G1 |AIF-1 |IBA1 |Em:AF129756.17 |IRT-1	Ionized calcium-binding adapter molecule 1 [SP]|Allograft inflammatory factor 1 [SP]|Protein G1 [SP]|interferon gamma responsive transcript [GDB,EG]|allograft inflammatory factor 1 [GDB]|ionized calcium-binding adapter molecule [EG]	6	Plus	31690987	31692777
32	VARS	VARS1 |ValRS |G7A |VARS2 |EC 6.1.1.9	Valine--tRNA ligase [SP]|valine tRNA ligase 1, cytoplasmic [EG]|valyl-tRNA synthetase 2 [EG]|Protein G7a [SP]|Valyl-tRNA synthetase [SP]	6	Minus	31853274	31871691
40	HSPA1A	HSPA1 |HSP70-1 |HSP70.1 |HSPA1B |HSP72 |HSP70-1/HSP70-2	heat shock-induced protein [EG]|heat shock 70kDa protein 1A [GDB]|heat shock 70kDa protein 1B [EG]|heat shock 70kD protein 1A [EG]|dnaK-type molecular chaperone HSP70-1 [EG]|Heat shock 70 kDa protein 1 [SP]|heat shock 70kD protein 1 [GDB]	6	Plus	31891316	31893698
45	HSPA1B	HSPA1 |HSP70-2 |HSP70.1 |HSP70-1/HSP70-2 |HSPA1A	HEAT SHOCK 70KDA PROTEIN 1A	6	Plus	31903503	31906010
11	C2	CO2 |OTTHUMP00000062690 |DKFZp779M0311 |EC 3.4.21.43 [Contains: Complement C2b fragment| Complement C2a fragment].	C3/C5 convertase [SP,EG]|Complement C2 precursor [SP]|complement component 2 [GDB]|complement C2 [EG]|complement component C2 [EG]	6	Plus	32003473	32021428
14	CFB	H2-Bf |BFD |CFAB |BF |GBG |PBF2 |EC 3.4.21.47 [Contains: Complement factor B Ba fragment| Complement factor B Bb fragment].	C3/C5 convertase [SP,EG]|B-factor, properdin [EG]|C3 proaccelerator [EG]|Properdin factor B [SP]|glycine-rich beta-glycoprotein [EG]|Complement factor B precursor [SP]|C3 proactivator [EG]|Glycine-rich beta glycoprotein [SP]	6	Plus	32021406	32027840
29	STK19	RP1 |G11 |D6S974E |D6S60E |D6S60 |HLA-RP1 |MGC117388 |OTTHUMP00000062682 |EC 2.7.11.1	Protein RP1 [SP]|Serine/threonine-protein kinase 19 [SP]|MHC class III HLA-RP1 [EG]|Nuclear serine/threonine protein kinase [EG]|serine/threonine kinase 19 [GDB]|Human MHC class III HLA-RP gene, complete cds [GDB]|Protein G11 [SP]	6	Plus	32046931	32057202
28	CYP21A2	CYP21B |P-450c21 |CPS1 |21-hydroxylase |CYP21 |P450c21B |P450-C21B |P450-C21 |21-OHase |CAH1 |MGC150536 |CA21H |OTTHUMP00000062684 |MGC150537 |EC 1.14.99.10	steroid 21-monooxygenase [EG]|Cytochrome P450 21 [SP]|cytochrome P450, subfamily XXIA (steroid 21-hydroxylase, congenital adrenal hyperplasia), polypeptide 2 [GDB,EG]|dJ34F7.3 (cytochrome P450, subfamily XXIA (steroid 21-hydroxylase, congenital adrenal hyperplasia), polypeptide 2 (CYP21, P450c21B)) [EG]|Cytochrome P450 XXI [SP]|cytochrome P450, family 21, subfamily A, polypepide 2 [EG]|cytochrome…	6	Plus	32114061	32117398
30	HLA-DRA	HLA-DRA1	MHC cell surface glycoprotein [EG]|major histocompatibility complex, class II, DR alpha [GDB]|MHC class II antigen DRA [SP]|histocompatibility antigen HLA-DR alpha [EG]|HLA class II histocompatibility antigen, DR alpha chain [EG]|HLA CLASS II HISTOCOMPATIBILITY ANTIGEN, DR ALPHA CHAIN PRECURSOR [GDB]|HLA class II histocompatibility antigen, DR alpha chain precursor [SP]	6	Plus	32515625	32520801
3	HLA-DRB1	DRw10 |DR8 |HLA-DRB1* |DRw11 |DR-5 |HLA-DR1B |DR1 |DR-4 |DR9 |DR-7 |DR-9 |DRB1 |DR4 |DR-1 |DR7 |DRw8 |DR5 |DR-8	HLA class II histocompatibility antigen, DRB1-10 beta chain precursor [SP]|HLA class II histocompatibility antigen, DRB1-9 beta chain precursor [SP]|HLA class II histocompatibility antigen, DRB1-4 beta chain precursor [SP]|lymphocyte antigen DRB1 [EG]|MHC class I antigen DRB1*10 [SP]|HLA class II histocompatibility antigen, DRB1-8 beta chain precursor [SP]|human leucocyte antigen DRB1 [EG]|HLA cl…	6	Minus	32654527	32665559
27	HLA-DQA1	HLA-DCA |FLJ27328 |FLJ27088 |DC-alpha |HLA-DQA1*05011 |GSE |CD |HLA-DQA |DQ-A1 |HLA-DQA1*0502 |CELIAC1	MHC class II antigen [EG]|DC-1 alpha chain [SP]|Gluten-sensitive enteropathy (celiac disease) [EG]|leukocyte antigen alpha chain [EG]|5alpha chain precursor [SP]|major histocompatibility complex, class II, DQ alpha 1 [GDB]|MHC class II surface glycoprotein [EG]|MHC class II HLA-DQ-alpha-1 [EG]|MHC HLA-DQ alpha [EG]|4alpha chain precursor [SP]|3alpha chain precursor [SP]|DQ-DRW9 alpha chain - Frag…	6	Plus	32713112	32719407
20	HLA-DQB1	HLA-DQB |DQ |DQB1*0501 |DC-1 |IDDM1 |5 |CELIAC1	MHC class2 antigen [EG]|HLA class II histocompatibility antigen, DQB1*0602 beta chain precursor [SP]|MHC class II HLA-DQ beta glycoprotein [EG]|lymphocyte antigen [EG]|major histocompatibility complex class II beta [EG]|MHC class II antigen HLA-DQ-beta-1 [EG]|MHC class II antigen DQB1 [EG]|MHC DQ beta [EG]|major histocompatibility complex, class II, DQ beta 1 [GDB]|HLA class II histocompatibility…	6	Minus	32735222	32754296
34	HLA-DQA2	HLA-DXA |HLA-DQA1	MAJOR HISTOCOMPATIBILITY COMPLEX, CLASS II, DQ ALPHA 1	6	Plus	32817141	32823199
25	HLA-DQB2	HLA-DXB	HLA class II histocompatibility antigen, DX beta chain precursor. [SP]|major histocompatibility complex, class II, DQ beta 2 [GDB]	6	Minus	32831853	32839245
12	HLA-DOB	DOB	HLA class II histocompatibility antigen, DO beta chain precursor [SP]|major histocompatibility complex, class II, DO beta [GDB]|class II beta chain [EG]|HLA class II histocompatibility antigen, DO beta chain [EG]|MHC class II antigen DOB [SP]	6	Minus	32888527	32892803
2	TAP2	OTTHUMP00000038914 |Y1 |OTTHUMP00000038912 |RING11 |PSF-2 |APT2 |ABC18 |PSF2 |ABCB3 |D6S217E	transporter 2, ABC (ATP binding cassette) [GDB,EG]|peptide transporter PSF2 [EG]|peptide supply factor 2 [EG]|ATP-binding cassette, sub-family B (MDR/TAP), member 3 [GDB,EG]|transporter 2, ATP-binding cassette, sub-family B (MDR/TAP) [GDB]|Peptide transporter TAP2 [SP]|ATP-binding cassette sub-family B member 3 [SP]|antigen peptide transporter 2 [EG]|Peptide transporter PSF2 [SP]|Peptide supply f…	6	Minus	32897588	32914525
43	PSMB9	MGC70470 |OTTHUMP00000062982 |LMP2 |RING12 |EC 3.4.25.1	proteasome catalytic subunit 1i [EG]|Proteasome subunit beta type-9 precursor [SP]|Proteasome chain 7 [SP]|RING12 protein [SP]|low molecular mass protein 2 [EG]|proteasome beta 9 subunit [EG]|macropain chain 7 [EG]|proteasome chain 7 [EG]|proteasome-related gene 2 [EG]|multicatalytic endopeptidase complex chain 7 [EG]|Proteasome subunit beta-1i [SP]|Macropain chain 7 [SP]|proteasome subunit beta …	6	Plus	32919891	32955342
4	HLA-DMB	DMB |D6S221E |RING7	MHC class II HLA-DMB [EG]|HLA class II histocompatibility antigen, DM beta chain precursor [SP]|class II histocompatibility antigen, M beta chain [EG]|MHC class II antigen HLA-DM beta chain [EG]|major histocompatibility complex, class II, DM beta [GDB]|MHC class II antigen DMB [SP]	6	Minus	33010393	33016795
18	HLA-DOA	HLA-DNA |HLADZ |HLA-DZA |HLA-D0-alpha	major histocompatibility complex, class II, DO alpha [GDB]|MHC class II antigen [EG]|major histocompatibility complex, class II, DN alpha [GDB,EG]|MHC class II antigen DOA [SP]|lymphocyte antigen [EG]|MHC DN-alpha [SP]|MHC DZ alpha [SP]|HLA class II histocompatibility antigen, DO alpha chain precursor [SP]	6	Minus	33079937	33085367
21	HLA-DPA1	W3 |HLADP |OTTHUMP00000062983 |DP |HLA-DP1A |W4. |HLASB	MHC class II antigen [EG]|major histocompatibility complex class II DP alpha 1 [EG]|Human MHC class II HLA-SB-alpha gene (DRw6,w6), mRNA [GDB]|HLA class II histocompatibility antigen, DP alpha chain [EG]|MHC class II DP3-alpha [SP]|HLA class II histocompatibility antigen, DP alpha chain precursor [SP]|MHC class II HLA-DPA1 antigen [EG]|major histocompatibility complex, class II, DP alpha 1 [GDB]|…	6	Minus	33140324	33156465
5	HLA-DPB1	OTTHUMP00000062990 |HLA-DP1B |DPB1	major histocompatibility complex class II DP beta 1 [EG]|MHC class II HLA-DRB1 [EG]|MHC HLA DPB1 [EG]|major histocompatibility complex class II HLA DPB1 protein [EG]|MHC class II HLA-DP-beta [EG]|MHC class II HLA-DP-beta-1 [EG]|beta1 domain MHC class II HLA DPB [EG]|MHC class II antigen DPbeta1 [EG]|MHC class II antigen DP beta 1 chain [EG]|major histocompatibility complex, class II, DP beta 1 [G…	6	Plus	33151727	33167867
42	RXRB	H-2RIIBP |NR2B2 |MGC1831 |RCoR-1 |DAUDI6	retinoid X receptor, beta [GDB]|Retinoid X receptor beta [SP]|Retinoic acid receptor RXR-beta [SP]|Nuclear receptor subfamily 2 group B member 2 [SP]|RETINOIC ACID RECEPTOR RXR-BETA [GDB]|MHC class I promoter binding protein [EG]	6	Minus	33269343	33276410
7	TAPBP	TAPASIN |tapasin |TAPA |NGS17 |NGS-17 |TPN |TPSN	Tapasin precursor [SP]|TAP-associated protein [SP,EG]|TAP-binding protein [SP,EG]|TAP binding protein (tapasin) [GDB]	6	Minus	33375449	33390114
44	PHF1	PHF2	PHD finger protein 1 [SP,GDB]|Protein PHF1 [SP]	6	Plus	33486772	33492194
37	BAK1	MGC3887 |BCL2L7 |OTTHUMP00000039620 |CDN1 |BAK |BAK-LIKE |MGC117255	Apoptosis regulator BAK [SP]|pro-apoptotic protein BAK [EG]|Bcl-2 homologous antagonist/killer [SP,EG]|BCL2-antagonist/killer 1 [GDB]|cell death inhibitor 1 [GDB]|BCL2-like 7 protein [EG]|Bcl-2- like 7 protein [SP]|apoptosis regulator BAK [EG]	6	Minus	33648302	33656048
48	ITPR3	FLJ36205 |InsP3R3 |IP3R3	Type 3 InsP3 receptor [SP]|Type 3 inositol 1,4,5- trisphosphate receptor [SP]|Inositol 1,4,5-trisphosphate receptor type 3 [SP]|IP3 receptor isoform 3 [SP]|inositol 1,4,5-triphosphate receptor, type 3 [GDB]	6	Plus	33697322	33772317
23	TUBB2C	TUBB2	Tubulin beta-2 chain [SP]|class IVb beta tubulin [EG]|Tubulin beta-2C chain [SP]|tubulin, beta, 2 [EG]	9	Plus	139255532	139257980
33	LOC554223	ORFNames=hCG_2043339	LOC554223 protein [TR]|LOC554223 protein. [TR]|HCG2043339, isoform CRA_a [TR]	6	NA

## Sheet: Table_S6
Comparison of set of weights for each category
Categories	Weights used in the paper	Optimized weights
Experiment evidence for estrogen response (KBERG)	10	1
GO categories	8	7
EREs	8	6
Microarray evidence	5	1
eVOC	1	1
Comparison of ranks and scores
MG-associated genes	Ranks (scores) in the paper	Ranks(scores) optimized
HLA-DRB1	3 (84)	3 (57)
HLA-DPB1	5 (74)	5 (56)
HLA-B	9 (68)	8 (47)
HLA-A	16 (50)	13 (39)
HLA-DQB1	20 (47)	19 (33)
TNF	24 (42)	28 (26)
HLA-DQA1	27 (39)	26 (27)
HLA-DRA	30 (34)	29 (26)
LTA	35 (32)	30 (25)
